# Supplementary material for: Dopamine receptor autoantibody signaling in infectious sequelae differentiates movement versus neuropsychiatric disorders
Source: JCI Insight. 2024 Nov 8;9(21):e164762. doi: 10.1172/jci.insight.164762 (PMC11601707; doi:10.1172/jci.insight.164762)
Supplement: Supporting data values [file jciinsight-9-164762-s244.xlsx]

## Sheet: Fig. 1A
Controls	SC
500	1000
1000	500
2000	2000
1000	8000
500	2000
500	500
1000
500
2000
1000
1000
1000
1000
2000
500
2000
500
1000

## Sheet: Fig. 1B
Controls	SC
16000	32000
16000	8000
4000	16000
16000	16000
2000	16000
2000	16000
2000
2000
4000
8000
2000
4000
4000
8000
2000
8000
4000
4000

## Sheet: Fig. 1C
Controls	PANDAS
	2000
	4000
	2000
	1000
	1000
	2000
	1000
	1000
	2000
	4000
	500
500
1000
2000
1000
500
500
1000
500
2000
1000
1000
1000
1000
2000
500
2000
500
1000

## Sheet: Fig. 1D
Controls	PANDAS
	128000
	8000
	16000
	8000
	4000
	8000
	4000
	4000
	32000
	8000
	4000
16000
16000
4000
16000
2000
2000
2000
2000
4000
8000
2000
4000
4000
8000
2000
8000
4000
4000

## Sheet: Fig. 1E
Controls	PANDAS
500	16000
1000	8000
2000	16000
1000	2000
500	2000
500	2000
1000	4000
500	4000
2000	1000
1000	8000
1000	1000
1000	4000
1000	4000
2000	4000
500	8000
2000	8000
500	8000
1000	16000
	4000
	4000
	2000
	2000
	8000
	4000
	4000
	2000
	4000
	4000
	4000
	4000
	1000
	4000
	4000
	8000
	1000

## Sheet: Fig. 1F
Controls	PANDAS
16000	16000
16000	4000
4000	16000
16000	4000
2000	4000
2000	2000
2000	4000
2000	8000
4000	2000
8000	16000
2000	2000
4000	4000
4000	4000
8000	4000
2000	16000
8000	16000
4000	8000
4000	16000
	4000
	4000
	16000
	8000
	8000
	8000
	16000
	2000
	4000
	8000
	8000
	8000
	2000
	4000
	4000
	16000
	8000

## Sheet: Fig. 1G
Controls	PANDAS
16000	16000
16000	4000
4000	16000
16000	4000
2000	4000
2000	2000
2000	4000
2000	8000
4000	2000
8000	16000
2000	2000
4000	4000
4000	4000
8000	4000
2000	16000
8000	16000
4000	8000
4000	16000
	4000
	4000
	16000
	8000
	8000
	8000
	16000
	2000
	4000
	8000
	8000
	8000
	2000
	4000
	4000
	16000
	8000

## Sheet: Fig. 1H
Controls	PANDAS/PANS
16000	4000
16000	16000
4000	2000
16000	1000
2000	4000
2000	2000
2000	4000
2000	2000
4000	4000
8000	8000
2000	8000
4000	2000
4000	8000
8000	8000
2000	8000
8000	4000
4000	16000
4000	2000
	4000
	4000
	2000
	8000
	4000
	4000
	4000
	4000
	4000
	2000
	4000
	2000
	8000
	4000
	8000
	8000
	2000
	2000
	4000
	2000
	1000
	2000
	2000
	2000
	8000
	8000
	8000
	4000
	2000
	2000
	4000
	4000
	16000
	4000
	8000
	2000
	1000
	2000
	2000
	2000
	2000
	8000
	4000
	2000
	4000
	8000
	2000
	2000
	2000
	4000
	8000
	4000
	2000
	4000
	2000
	8000
	8000
	16000
	8000
	1000
	4000
	4000
	2000
	2000
	4000
	2000
	1000
	8000
	2000
	8000
	8000
	8000
	8000
	2000
	2000
	4000
	16000
	8000
	4000
	4000
	2000
	1000
	2000
	2000
	16000
	8000
	2000
	2000
	4000
	8000
	4000
	4000
	4000
	8000
	16000
	8000
	8000
	8000
	2000
	2000
	4000
	1000
	4000
	2000
	2000
	4000
	4000
	8000
	4000
	2000
	2000
	8000
	2000
	32000
	8000
	4000
	4000
	2000
	8000
	2000
	8000
	2000
	4000
	4000
	8000
	2000
	2000
	4000
	2000
	8000
	8000
	4000
	8000
	4000
	8000
	2000
	4000
	2000
	32000
	8000
	4000
	2000
	2000
	4000
	8000
	8000
	4000
	4000
	4000
	8000
	8000
	4000
	2000
	2000
	4000
	8000
	4000
	8000
	500
	8000
	8000
	2000
	4000
	8000
	4000
	32000
	8000
	8000
	2000
	2000
	2000
	2000
	16000
	2000
	1000
	1000
	4000
	2000
	8000
	4000
	2000
	8000
	2000
	4000
	4000
	8000
	2000
	4000
	4000
	4000
	2000
	8000
	4000
	8000
	8000
	4000
	4000
	2000
	4000
	2000
	8000
	8000
	4000
	2000
	8000
	4000
	4000
	4000
	2000
	4000
	16000
	4000
	8000
	8000
	4000
	4000
	8000
	8000
	1000
	4000
	4000
	8000
	4000
	4000
	4000
	32000
	4000
	4000
	2000
	4000
	4000
	2000
	4000
	16000
	4000
	4000
	4000
	1000
	2000
	1000
	2000
	4000
	2000
	4000
	4000
	4000
	2000
	8000
	8000
	2000
	2000
	4000
	4000
	8000
	4000
	16000
	4000
	32000
	2000
	2000
	1000
	1000
	2000
	4000
	2000
	2000
	4000
	2000
	2000
	16000
	4000
	4000
	2000
	2000
	4000
	4000
	8000
	2000
	4000
	2000
	4000
	2000
	1000
	8000
	2000
	1000
	1000
	8000
	16000
	2000
	8000
	8000
	1000
	2000
	8000
	4000
	8000
	1000
	2000
	16000
	2000
	2000
	8000
	8000
	4000
	2000
	2000
	2000
	4000
	1000
	4000
	4000
	2000
	2000
	1000
	4000
	8000
	16000
	8000
	8000
	8000
	1000
	4000
	4000
	4000
	2000
	4000
	8000
	4000
	8000
	4000
	4000
	8000
	1000
	2000
	4000
	4000
	2000
	4000
	4000
	8000
	4000
	1000
	4000
	4000
	8000
	8000
	2000
	2000
	4000
	8000
	8000
	4000
	8000
	4000
	4000
	8000
	4000
	16000
	8000
	16000
	16000
	4000
	4000
	4000
	2000
	2000
	8000
	1000
	8000
	4000
	2000
	4000
	16000
	1000
	4000
	500
	4000
	2000
	4000
	4000
	4000
	1000
	2000
	2000
	2000
	2000
	8000
	4000
	4000
	32000
	1000
	16000
	8000
	4000
	4000
	8000
	4000
	8000
	16000
	4000
	8000
	2000
	32000
	16000
	4000
	16000
	8000
	4000
	2000
	16000
	2000
	16000
	8000
	4000
	8000
	4000
	1000
	16000
	2000
	8000
	8000
	16000
	16000
	4000
	32000
	2000
	4000
	2000
	16000
	2000
	32000
	16000
	8000
	32000
	2000
	4000
	2000
	4000
	4000
	4000
	2000
	4000
	2000
	4000
	16000
	4000
	4000
	4000
	16000
	4000
	4000
	4000
	2000
	4000
	8000
	1000
	16000
	4000
	2000
	8000
	2000
	8000
	4000
	4000
	4000
	4000
	8000
	8000
	8000
	8000
	4000
	4000
	8000
	4000
	4000
	8000
	8000
	16000
	16000
	8000
	4000
	32000
	4000
	8000
	2000
	4000
	4000
	32000
	4000
	4000
	8000
	4000
	8000
	8000
	8000
	8000
	2000
	4000
	4000
	4000
	8000
	8000
	16000
	32000
	8000
	8000
	2000
	8000
	32000
	32000
	4000
	32000
	4000
	4000
	16000
	8000
	8000
	32000
	16000
	4000
	8000
	16000
	4000
	2000
	8000
	16000
	32000
	4000
	4000
	4000
	4000
	2000
	16000
	4000
	16000
	2000
	2000
	2000
	2000
	8000
	32000
	2000
	2000
	1000
	2000
	16000
	8000
	2000
	8000
	1000
	16000
	8000
	2000
	2000
	16000
	4000
	8000
	4000
	8000
	4000
	16000
	4000
	1000
	1000
	2000
	4000
	8000
	8000
	8000
	2000
	16000
	4000
	2000
	4000
	2000
	4000
	2000
	2000
	2000
	8000
	4000
	4000
	4000
	4000
	4000
	8000
	4000
	2000
	8000
	2000
	4000
	1000
	8000
	4000
	4000
	4000
	8000
	4000
	2000
	4000
	2000
	32000
	16000
	4000
	16000
	4000
	2000
	2000
	2000
	2000
	8000
	8000
	2000
	8000
	2000
	16000
	4000
	4000
	8000
	8000
	2000
	4000
	8000
	8000
	4000
	16000
	2000
	2000
	16000
	4000
	4000
	8000
	8000
	2000
	4000
	2000
	32000
	8000
	4000
	4000
	8000
	2000
	2000
	8000
	4000
	8000
	4000
	4000
	2000
	4000
	32000
	16000
	4000
	8000
	4000
	8000
	4000
	2000
	4000
	4000
	2000
	1000
	4000
	1000
	8000
	8000
	4000
	4000
	8000
	4000
	8000
	2000
	8000
	4000
	2000
	4000
	4000
	4000
	2000
	16000
	2000
	32000
	2000
	1000
	16000
	16000
	4000
	4000
	2000
	4000
	4000
	4000
	4000
	16000
	2000
	4000
	4000
	2000
	2000
	4000
	2000
	8000
	2000
	8000
	4000
	4000
	8000
	8000
	2000
	4000
	4000
	8000
	8000
	8000
	4000
	2000
	8000
	8000
	1000
	2000
	8000
	4000
	4000
	4000
	8000
	8000
	4000
	2000
	8000
	4000
	8000
	4000
	4000
	4000
	8000
	4000
	4000
	8000
	2000
	8000
	16000
	4000
	4000
	4000
	2000
	2000
	2000
	32000
	4000
	8000
	4000
	8000
	8000
	4000
	4000
	4000
	32000
	2000
	8000
	32000
	16000
	16000
	4000
	2000
	4000
	8000
	4000
	8000
	4000
	4000
	4000
	2000
	4000
	8000
	2000
	4000
	2000
	4000
	4000
	8000
	4000
	2000
	4000
	8000
	8000
	16000
	4000
	8000
	2000
	4000
	4000
	1000
	2000
	2000
	4000
	2000
	4000
	8000
	4000
	8000
	4000
	8000
	8000
	2000
	8000
	8000
	8000
	4000
	16000
	4000
	4000
	2000
	16000
	2000
	16000
	4000
	4000
	8000
	16000
	4000
	4000
	4000
	8000
	8000
	2000
	8000
	4000
	2000
	1000
	2000
	2000
	8000
	2000
	1000
	2000
	10000
	8000
	4000
	4000
	4000
	2000
	4000
	4000
	2000
	2000

## Sheet: Fig. 1I
Controls	SC
4000	2000
4000	500
2000	16000
2000	2000
1000	4000
2000	2000
4000	1000
4000	16000
500	1000
2000	8000
2000	2000
4000	8000
1000	2000
1000	1000
2000
250
1000
1000
1000
500
1000
500
500
2000
1000
2000
4000
500
500
1000
500

## Sheet: Fig. 1J
Controls	SC
16000	8000
16000	4000
16000	8000
8000	16000
4000	32000
16000	8000
16000	16000
16000	8000
8000	8000
16000	8000
16000	8000
8000	64000
8000	16000
4000	8000
16000	32000
2000
4000
8000
4000
4000
8000
4000
2000
8000
4000
4000
8000
2000
2000
2000
2000

[truncated: 37 more sheets: Fig. 2A, Fig. 2B, Fig. 2C, Fig. 2D, Fig. 2E, Fig. 2F, Fig. 2G, Fig. 2H, Fig. 2I, Fig. 2J, Fig. 3B, Fig. 3E, Fig. 4A, Fig. 4B, Fig. 4C, Fig. 4D, Fig. 4E, Fig. 5A, Fig. 5B, Fig. 5D …]
